# Supplementary material for: Volumetric Abnormalities in Violent Schizophrenia Patients on the General Psychiatric Ward
Source: Front Psychiatry. 2020 Aug 28;11:788. doi: 10.3389/fpsyt.2020.00788 (PMC7493665; doi:10.3389/fpsyt.2020.00788)
Supplement: Supplementary file 1 [file DataSheet_1.xls]

## Sheet: Sheet1
set	Clarify where relevant in the methods section	cluster	cluster	cluster	cluster	Clarify where relevant in the methods section	peak	peak	peak	Clarify where relevant in the methods section
p	c	p(FWE-cor)	p(FDR-cor)	equivk	p(unc)	p(FWE-cor)	p(FDR-cor)	F	equivZ	p(unc)	x,y,z {mm}	x,y,z {mm}	x,y,z {mm}
	11			134		0.00221505	0.00118866	19.4329	5.25011	7.60043e-08	-10.5	54	13.5
						0.00721269	0.00118866	17.614	5.00073	2.8557e-07	-4.5	49.5	16.5
				106		0.00234216	0.00118866	19.3463	5.23863	8.08861e-08	-27	-21	-24
				90		0.00249095	0.00118866	19.2507	5.22593	8.66421e-08	-60	-6	-10.5
						0.0112301	0.00118866	16.9384	4.9033	4.71197e-07	-61.5	-15	-7.5
				80		0.00404698	0.00118866	18.5008	5.12456	1.49115e-07	-58.5	-4.5	3
				39		0.0077727	0.00118866	17.4997	4.98444	3.10712e-07	-46.5	-21	-24
				26		0.00882528	0.00118866	17.3057	4.95662	3.58654e-07	67.5	-28.5	-3
				86		0.00885563	0.00118866	17.3005	4.95586	3.60049e-07	0	37.5	-12
				47		0.009148	0.00118866	17.2509	4.94872	3.73522e-07	30	12	-45
				29		0.0114742	0.00118866	16.9057	4.89851	4.82834e-07	24	33	40.5
				28		0.0224924	0.00118866	15.8832	4.74534	1.04081e-06	-3	51	-4.5
				13		0.0266043	0.00118866	15.6286	4.70609	1.26259e-06	0	-19.5	40.5
